# Supplementary material for: Current Insight into Biological Markers of Depressive Disorder in Children and Adolescents: A Narrative Review
Source: Antioxidants (Basel). 2025 Jun 9;14(6):699. doi: 10.3390/antiox14060699 (PMC12189771; doi:10.3390/antiox14060699)
Supplement: Supplementary file 1 [file antioxidants-14-00699-s001.zip]

Archive with 1 entries (1 files):
- Supplement Table S1.pdf
